# Supplementary material for: Characterizing Marine Medaka (Oryzias melastigma) Haploid Embryonic Stem Cells: A Valuable Tool for Marine Fish Genetic Research
Source: Animals (Basel). 2024 Sep 21;14(18):2739. doi: 10.3390/ani14182739 (PMC11428384; doi:10.3390/ani14182739)
Supplement: Supplementary file 1 [file animals-14-02739-s001.zip]

Archive with 1 entries (1 files):
- animals-3190953-supplementary.pdf
